# Supplementary material for: Linking TLR-7 Signaling to Downregulation of Placental P-Glycoprotein: Implications for Fetal Drug Exposure
Source: Pharmaceutics. 2025 Jun 5;17(6):741. doi: 10.3390/pharmaceutics17060741 (PMC12197206; doi:10.3390/pharmaceutics17060741)
Supplement: Supplementary file 1 [file pharmaceutics-17-00741-s001.zip]

Archive with 1 entries (1 files):
- pharmaceutics-3635593-supplementary.pdf
